# Supplementary material for: gmos: Rapid Detection of Genome Mosaicism over Short Evolutionary Distances
Source: PLoS One. 2016 Nov 15;11(11):e0166602. doi: 10.1371/journal.pone.0166602 (PMC5112998; doi:10.1371/journal.pone.0166602)
Supplement: S2 File — Tables listing the genes of clade B origin along the supercontigs 1.2, 1.3, and 1.5 of Enterococcus faecium 1,231,408. Tables B and C also include the ClonalOrigin results from the same data set. Table A) Genes of clade B origin along the supercontig 1.2. Table B) Genes of clade B origin along the supercontig 1.3. Table C) Genes of clade B origin along the supercontig 1.5. (XLS) [file pone.0166602.s004.xls]

## Sheet: Table A
Table A) The genes of clade B origin on E. faecium 1,231,408 supercontig 1.2: Comparison of gmos results to (Palmer et al., 2012).
Genes annotated with * are on the reverse strand of supercontig 1.2.
Palmer et al. 2012		gmos
408 (clade A gene)	Subject (clade B gene)	408 (clade A region)	Subject (clade B region)
EFUG_00498: 4759-5526 (2, +)	EFVG_00006: 4577-5344 (Com12, 1, +)	4361-5579 (2, +) 5377-5712 (2, +)	4179-5397 (Com12, 1, +) 5154-5489 (733, 1, +)
EFUG_00499: 5654-7545 (2, +)	EFVG_00007: 5472-7367 (Com12, 1, +) EFSG_00007: 5431-7326 (733, 1, +)	4361-5579 (2, +) 5377-5712 (2, +) 5714-6296 (2, +) 5975-8104 (2, +) 6646-6899 (2, +) 6666-8318 (2, +)	4179-5397 (Com12, 1, +) 5154-5489 (733, 1, +) 5532-6114 (Com12, 1, +) 5752-7884 (733, 1, +) 6459-6712 (Com15, 1, +) 6488-8137 (Com12, 1, +)
EFUG_00577*: 91381-93312 (2, -)	EFWG_00083: 85029-86279 (Com15, 1, -)	91075-91842 (2, +) 91333-92424 (2, +) 91333-92424 (2, +) 91916-92898 (2, +) 92906-93355 (2, +) 93005-93479 (2, +)	84721-85490 (Com15, 1, +) 89737-90828 (733, 1, +) 84561-85652 (Com12, 1, +) 85564-86545 (Com15, 1, +) 91310-91759 (733, 1, +) 86652-87037 (Com15, 1, +)
EFUG_00579: 95482-96075 (2, +)	EFVG_00082: 88889-89494 (Com12, 1, +) EFWG_00087: 88001-88594 (Com15, 1, +)	95240-96021 (2, +) 96022-98374 (2, +)	87759-88540 (Com15, 1, +) 89411-91793 (Com12, 1, +)
EFUG_00660: 175416-176741 (2, +)	EFWG_00162: 163177-164502 (Com15, 1, +) EFSG_00164: 169017-170342 (733, 1, +)	174946-176227 (2, +) 175792-176227 (2, +) 175860-178040 (2, +)	162707-163988 (Com15, 1, +) 164832-165267 (Com12, 1, +) 169461-171641 (733, 1, +)
EFUG_00765: 289143-291434 (2, +)	EFVG_00252: 276716-279007 (Com12, 1, +) EFSG_00284: 290884-293175 (733, 1, +)	288234-290392 (2, +) 288459-288673 (2, +) 290031-290392 (2, +) 290178-292482 (2, +) 290751-290992 (2, +) 290760-290992 (2, +)	275807-277965 (Com12, 1, +) 290200-290414 (733, 1, +) 266598-266959 (Com15, 1, +) 291919-294223 (733, 1, +) 267318-267559 (Com15, 1, +) 278333-278565 (Com12, 1, +)
Note: In case of gmos, italic font indicates higher significance and normal font indicates lower significance.

## Sheet: Table B
Table B) The genes of clade B origin on E. faecium 1,231,408 supercontig 1.3: Comparison of gmos and ClonalOrigin results to (Palmer et al., 2012).
Genes annotated with * are on the reverse strand of supercontig 1.3.
Palmer et al. 2012		gmos		ClonalOrigin
408 (clade A gene)	Subject (clade B gene)	408 (clade A region)	Subject (clade B region)	408 (clade A region)	Subject (clade B region)
EFUG_00976: 58648-60633 (3, +)	EFVG_01276: 61255-63240 (Com12, 2, +)	58068-61955 (3, +) 58225-58506 (3, +) 58507-59571 (3, +) 59572-60874 (3, +) 59765-60008 (3, +)	60673-64562 (Com12, 2, +) 267172-267453 (733, 2, -) 45118-45200 (Com15, 3, +) 266106-264804 (733, 2, -) 46376-47567 (Com15, 3, +)	57128-63711 (3, +)	57131-63713 (Com12, +)
EFUG_00977: 60715-62196 (3, +)	EFVG_01277: 63322-64803 (Com12, 2, +) EFSG_01611: 263480-264961 (733, 2, -)	58068-61955 (3, +) 60957-62886 (3, +) 61675-62309 (3, +)	60673-64562 (Com12, 2, +) 262792-264721 (733, 2, -) 48286-48920 (Com15, 3, +)	57128-63711 (3, +)	57131-63713 (Com12, +)
EFUG_00978: 62207-63133 (3, +)	EFVG_01278: 64814-65740 (Com12, 2, +) EFSG_01610: 262543-263469 (733, 2, -)	60957-62886 (3, +) 61675-62309 (3, +) 62310-63436 (3, +) 62811-63901 (3, +)	262792-264721 (733, 2, -) 48286-48920 (Com15, 3, +) 64917-66043 (Com12, 2, +) 49422-50512 (Com15, 3, +)	57128-63711 (3, +)	57131-63713 (Com12, +)
EFUG_00979: 63105-64232 (3, +)	EFVG_01279: 65712-66839 (Com12, 2, +)	62310-63436 (3, +) 62811-63901 (3, +) 63576-65736 (3, +)	64917-66043 (Com12, 2, +) 49422-50512 (Com15, 3, +) 66183-68343 (Com12, 2, +)	57128-63711 (3, +) 63310-65946 (3, +)	57131-63713 (Com12, +) 63312-65947 (Com12, +)
EFUG_00980: 64195-65151 (3, +)	EFVG_01280: 66802-67758 (Com12, 2, +)	63576-65736 (3, +) 64351-66023 (3, +)	66183-68343 (Com12, 2, +) 259655-261327 (733, 2, -)	63310-65946 (3, +) 64929-67624 (3, +)	63312-65947 (Com12, +) 64621-67317 (733, +)
EFUG_00981: 65269-65709 (3, +)	EFVG_01281: 67885-68316 (Com12, 2, +)	63576-65736 (3, +) 64351-66023 (3, +) 65197-65736 (3, +)	66183-68343 (Com12, 2, +) 259655-261327 (733, 2, -) 51808-52347 (Com15, 3, +)	63310-65946 (3, +) 64929-67624 (3, +)	63312-65947 (Com12, +) 64621-67317 (733, +)
EFUG_00983*: 67109-67597 (3, -)	EFSG_01605: 258078-258566 (733, 2, +)	66678- 67645 (3, +) 67381-69588 (3, +)	258032-259000 (733, 2, -) 69988-71945 (Com12, 2, +)	64929-67624 (3, +)	64621-67317 (733, +)
EFUG_00984: 69218-69439 (3, +)	EFVG_01285: 71574-71795 (Com12, 2, +)	67381-69588 (3, +) 69029-69588 (3, +)	69988-71945 (Com12, 2, +) 255695-256255 (733, 2, -)	68898-70157 (3, +)	68646-71775 (733, +)
EFUG_00985: 69555-69779 (3, +)	EFVG_01286: 71886-72137 (Com12, 2, +) EFWG_01650: 55918-56169 (Com15, 3, +)	69460-69946 (3, +) 69947-70157 (3, +)	55849-56336 (Com15, 3, +) 72305-72515 (Com12, 2, +)	68898-70157 (3, +)	68646-71775 (733, +)
EFUG_01002*: 85933-86796 (3, -)	EFVG_01305: 92036-92899 (Com12, 2, -) EFSG_01582: 233675-234538 (733, 2, +)	85215-86230 (3, +) 85215-86230 (3, +) 86181-86396 (3, +) 86363-87179 (3, +) 86678-87747 (3, +)	234243-235258 (733, 2, -) 91318-92333 (Com12, 2, +) 78549-78764 (Com15, 3, +) 233294-234110 (733, 2, -) 92781-93851 (Com12, 2, +)	79245-94921 (3, +)	79245-94921 (733, +)
EFUG_01057: 128694-128870 (3, +)	EFVG_01359: 134830-136812 (Com12, 2, +) EFSG_01529: 190073-192055 (733, 2, -)	123548-128864 (3, +) 128501-128864 (3, +)	191887-197204 (733, 2, -) 120723-121086 (Com15, 3, +)	128864-132335 (3, +)	131148-134601 (Com12, +)
EFUG_01058: 128867-129199 (3, +)	EFSG_01528: 189460-190080 (733, 2, -)	128865-129219 (3, +) 128865-130188 (3, +)	189442-189796 (733, 2, -) 137091-138278 (Com12, 2, +)	128864-132335 (3, +)	131148-134601 (Com12, +)
EFUG_01073*: 146930-147715 (3, -)	EFSG_01513: 172232-173017 (733, 2, +)	146877-149422 (3, +) 147222-147524 (3, +)	170527-173070 (733, 2, -) 154185-154487 (Com12, 2, -)	146867-152178 (3, +)	146984-152310 (Com12, +)
Note: In case of gmos, italic font indicates higher significance and normal font indicates lower significance.

## Sheet: Table C
Table C) The genes of clade B origin on E. faecium 1,231,408 supercontig 1.5: Comparison of gmos and ClonalOrigin results to (Palmer et al., 2012).
Genes annotated with * are on the reverse strand of supercontig 1.5.
Palmer et al. 2012		gmos		ClonalOrigin
408 (clade A gene)	Subject (clade B gene)	408 (clade A region)	Subject (clade B region)	408 (clade A region)	Subject (clade B region)
EFUG_01542*: 65284-65550 (5, -)	EFVG_01523: 313248-313664 (Com12, 2, -)	64055-65596 (5, +) 64950-65596 (5, +) 65206-65674 (5, +)	6719-8247 (733, 6, +) 312984-313629 (Com12, 2, +) 165284-165751 (Com15, 6, -)	65726-68179 (5, +)	65726-68179 (733, +)
EFUG_01568: 91040-91927 (5, +)	EFVG_01548: 339084-339971 (Com12, 2, +) EFSG_02402: 36584-37471 (733, 6, +)	87698-91841 (5, +) 90939-91657 (5, +)	335742-339885 (Com12, 2, +) 36483-37201 (733, 6, +)	81180-92000 (5, +)	81180-91981 (Com12, +)
EFUG_01571: 95056-95253 (5, +)	EFVG_01551: 342457-342654 (Com12, 2, +)	92803-96610 (5, +) 92841-100517 (5, +)	340204-344011 (Com12, 2, +) 37741-45414 (733, 6, +)	92841-99813 (5, +) 92720-93408 (5, +)	92854-99826 (Com12, +) 92720-93421 (Com15, +)
EFUG_01572: 95262-99284 (5, +)	EFVG_01552: 342663-346685 (Com12, 2, +) EFSG_02406: 40162-44181 (733, 6, +)	92803-96610 (5, +) 92841-100517 (5, +) 96789-99211 (5, +)	340204-344011 (Com12, 2, +) 37741-45414 (733, 6, +) 344190-346612 (Com12, 2, +)	92841-99813 (5, +)	92854-99826 (Com12, +)
EFUG_01573: 99285-100151 (5, +)	EFSG_02407: 44182-45048 (733, 6, +)	92841-100517 (5, +) 99878-101339 (5, +)	37741-45414 (733, 6, +) 347279-348872 (Com12, 2, +)	98309-101272 (5, +)	98322-101288 (Com12, +)
EFUG_01574: 100148-100492 (5, +)	EFSG_02408: 45045-45389 (733, 6, +) EFVG_01554: 347549-347893 (Com12, 2, +)	92841-100517 (5, +) 99878-101339 (5, +)	37741-45414 (733, 6, +) 347279-348872 (Com12, 2, +)	98309-101272 (5, +)	98322-101288 (Com12, +)
EFUG_01575: 100479-101144 (5, +)	EFVG_01555: 347880-348545 (Com12, 2, +) EFSG_02409: 45376-46041 (733, 6, +)	99878-101339 (5, +) 100806-101202 (5, +)	347279-348872 (Com12, 2, +) 45703-46099 (733, 6, +)	98309-101272 (5, +)	98322-101288 (Com12, +)
EFUG_01633: 160042-161403 (5, +)	EFWG_02394: 77055-78416 (Com15, 6, -) EFVG_01611: 405933-407297 (Com12, 2, +)	159689-160823 (5, +) 160156-160698 (5, +) 160156-161003 (5, +) 160784-161003 (5, +) 160918-161375 (5, +) 161093-163876 (5, +) 161093-161733 (5, +)	77637-78771 (Com15, 6, -) 406050-406592 (Com12, 2, +) 101686-102533 (733, 6, +) 406678-406897 (Com12, 2, +) 77085-77542 (Com15, 6, -) 406987-409770 (Com12, 2, +) 102623-103263 (733, 6, +)	159681-170144 (5, +) 160291-161946 (5, +) 161132-170144 (5, +)	159681-170172 (Com15, +) 159816-161471 (733, +) 160657-169937 (Com12, +)
EFUG_01634: 161420-161731 (5, +)	EFVG_01612: 407314-407625 (Com12, 2, +)	161093-163876 (5, +) 161093-161733 (5, +)	406987-409770 (Com12, 2, +) 102623-103263 (733, 6, +)	159681-170144 (5, +) 160291-161946 (5, +) 161132-170144 (5, +)	159681-170172 (Com15, +) 159816-161471 (733, +) 160657-169937 (Com12, +)
EFUG_01635: 161750-162013 (5, +)	EFVG_01613: 407644-407907 (Com12, 2, +)	161093-163876 (5, +) 161458-161893 (5, +) 161894-164701 (5, +)	406987-409770 (Com12, 2, +) 76567-77002 (Com15, 6, -) 103424-106231 (733, 6, +)	159681-170144 (5, +) 160291-161946 (5, +) 161132-170144 (5, +)	159681-170172 (Com15, +) 159816-161471 (733, +) 160657-169937 (Com12, +)
EFUG_01636: 162240-162437 (5, +)	EFVG_01614: 408134-408331 (Com12, 2, +)	161093-163876 (5, +) 161894-164701 (5, +)	406987-409770 (Com12, 2, +) 103424-106231 (733, 6, +)	159681-170144 (5, +) 160291-161946 (5, +) 161132-170144 (5, +)	159681-170172 (Com15, +) 159816-161471 (733, +) 160657-169937 (Com12, +)
EFUG_01646*: 176327-177436 (5, -)	EFSG_02480: 119047-120117 (733, 6, -) EFVG_01628: 423722-425128 (Com12, 2, -) EFWG_02380: 59752-61767 (Com15, 6, +)	176310-177546 (5, +) 176562-177224 (5, +) 176964-177224 (5, +)	423657-424926 (Com12, 2, +) 119243-119905 (733, 6, +) 60911-61171 (Com15, 6, -)	Mugsy did not found an alignment of all 8 sequences over this region, so the ClonalOrigin analysis could not have been performed
Note: In case of gmos, italic font indicates higher significance and normal font indicates lower significance.
